# Supplementary material for: Preclinical Evaluation of a Lead Specific Chelator (PSC) Conjugated to Radiopeptides for 203Pb and 212Pb-Based Theranostics
Source: Pharmaceutics. 2023 Jan 26;15(2):414. doi: 10.3390/pharmaceutics15020414 (PMC9966725; doi:10.3390/pharmaceutics15020414)
Supplement: Supplementary file 1 [file pharmaceutics-15-00414-s001.zip]

Archive with 1 entries (1 files):
- pharmaceutics-2128656-supplementary.pdf
